# Supplementary material for: Influence of Lactic Acid Bacterium Strains on Changes in Quality, Functional Compounds and Volatile Compounds of Mango Juice from Different Cultivars during Fermentation
Source: Foods. 2022 Feb 25;11(5):682. doi: 10.3390/foods11050682 (PMC8909300; doi:10.3390/foods11050682)
Supplement: Supplementary file 1 [file foods-11-00682-s001.zip]

Archive with 1 entries (1 files):
- foods-1605126sup.pdf
